# Supplementary material for: Assessing the Toxicological Relevance of Nanomaterial Agglomerates and Aggregates Using Realistic Exposure In Vitro
Source: Nanomaterials (Basel). 2021 Jul 9;11(7):1793. doi: 10.3390/nano11071793 (PMC8308261; doi:10.3390/nano11071793)
Supplement: Supplementary file 1 [file nanomaterials-11-01793-s001.zip]

Archive with 1 entries (1 files):
- nanomaterials-1285498-supplementary.pdf
